# Supplementary material for: Biological networks in Parkinson’s disease: an insight into the epigenetic mechanisms associated with this disease
Source: BMC Genomics. 2017 Sep 12;18:721. doi: 10.1186/s12864-017-4098-3 (PMC5596942; doi:10.1186/s12864-017-4098-3)
Supplement: Supplementary file 3 — 140 PD-related SNPs identified in our study with their associated chromosome number and PD-related miRNAs. (XLSX 20 kb) [file 12864_2017_4098_MOESM3_ESM.xlsx]

## Sheet: Sheet1
Chromosome	SNPs	Associated PD related miRNAs
1	rs1048306	hsa-miR-518c-5p
1	rs12065196	hsa-miR-15b-5p
		hsa-miR-16-5p
1	rs12086463	hsa-miR-30a-5p
		hsa-miR-30b-5p
		hsa-miR-30c-5p
1	rs12119983	hsa-miR-450b-5p
1	rs12749053	hsa-miR-16-1-3p
		hsa-miR-608
1	rs1697406	hsa-miR-29b-2-5p
		hsa-miR-9-5p
1	rs2235787	hsa-miR-939
1	rs2357231	hsa-miR-130b-5p
1	rs2771110	hsa-miR-212-5p
1	rs3766286	hsa-miR-663b
1	rs3814309	hsa-miR-632
1	rs4661190	hsa-miR-608
1	rs583609	hsa-miR-30a-3p
1	rs6668194	hsa-miR-126-5p
1	rs6685890	hsa-miR-30a-3p
1	rs6718	hsa-let-7a-3p
		hsa-let-7b-3p
		hsa-let-7f-1-3p
		hsa-let-7f-2-3p
1	rs7504	hsa-miR-200a-3p
2	rs1561265	hsa-miR-222-3p
2	rs16843618	hsa-miR-199b-5p
2	rs4664277	hsa-miR-15b-5p
		hsa-miR-16-5p
2	rs7735	hsa-miR-200a-3p
2	rs9066	hsa-miR-632
3	rs2284749	hsa-miR-518c-5p
		hsa-miR-891b
3	rs2293375	hsa-miR-218-2-3p
		hsa-miR-488-3p
3	rs310766	hsa-miR-142-3p
3	rs3733156	hsa-miR-130a-5p
3	rs6792607	hsa-miR-153
3	rs7372751	hsa-miR-7-1-3p
		hsa-miR-7-2-3p
4	rs10017431	hsa-miR-1
4	rs1042364	hsa-miR-130a-5p
4	rs1051881	hsa-miR-29a-3p
		hsa-miR-29b-3p
		hsa-miR-29c-3p
4	rs12119	hsa-miR-151a-5p
		hsa-miR-151b
		hsa-miR-374b-3p
5	rs10476926	hsa-miR-374b-3p
		hsa-miR-7-1-3p
		hsa-miR-7-2-3p
5	rs17059231	hsa-miR-29b-2-5p
		hsa-miR-301a-5p
		hsa-miR-9-5p
5	rs17085675	hsa-miR-1253
5	rs6880055	hsa-miR-200a-3p
6	rs1132643	hsa-miR-10a-3p
6	rs12206712	hsa-miR-661
6	rs13198420	hsa-miR-647
6	rs1854268	hsa-miR-192-5p
6	rs2815151	hsa-let-7e-3p
		hsa-miR-218-2-3p
6	rs3132558	hsa-let-7a-5p
		hsa-let-7b-5p
		hsa-let-7c
		hsa-let-7d-5p
		hsa-let-7e-5p
		hsa-let-7i-5p
		hsa-miR-30b-3p
6	rs524492	hsa-miR-450b-5p
6	rs6900141	hsa-miR-30c-1-3p
		hsa-miR-30c-2-3p
6	rs7757370	hsa-miR-222-5p
7	rs1050955	hsa-let-7a-3p
		hsa-let-7b-3p
		hsa-let-7f-1-3p
7	rs11563545	hsa-miR-26a-1-3p
		hsa-miR-26a-2-3p
7	rs13241028	hsa-miR-488-5p
		hsa-miR-505-3p
7	rs2896181	hsa-miR-708-3p
7	rs7242	hsa-miR-612
8	rs3739396	hsa-miR-1225-5p
8	rs800899	hsa-miR-455-3p
		hsa-miR-7-1-3p
9	rs1052199	hsa-miR-9-5p
9	rs10739289	hsa-miR-506-5p
9	rs10739677	hsa-miR-15b-5p
		hsa-miR-16-5p
9	rs1761292	hsa-miR-218-2-3p
9	rs295918	hsa-let-7a-2-3p
		hsa-let-7g-3p
9	rs3087612	hsa-miR-374a-3p
9	rs8067	hsa-miR-374a-5p
10	rs1046411	hsa-miR-30c-1-3p
		hsa-miR-30c-2-3p
10	rs1058798	hsa-miR-29b-1-5p
10	rs11592057	hsa-miR-661
10	rs12269029	hsa-miR-1
10	rs16751	hsa-let-7a-5p							hsa-let-7i-5p	hsa-miR-98
		hsa-let-7b-5p
		hsa-let-7c
		hsa-let-7d-5p
		hsa-let-7e-5p
		hsa-let-7f-5p
		hsa-let-7g-5p
10	rs3750625	hsa-miR-34a-5p
		hsa-miR-34b-5p
		hsa-miR-34c-5p
10	rs4244329	hsa-miR-485-5p
10	rs4748359	hsa-miR-200a-3p
10	rs7089698	hsa-miR-30a-3p
10	rs729435	hsa-miR-10a-5p
		hsa-miR-10b-5p
11	rs10501381	hsa-miR-30a-3p
11	rs12271205	hsa-miR-301a-3p
11	rs12281100	hsa-miR-224-5p
11	rs2663	hsa-miR-10b-3p
11	rs3360	hsa-miR-147a
11	rs3741020	hsa-miR-34b-3p
11	rs523200	hsa-miR-495
11	rs535860	hsa-miR-1225-5p
		hsa-miR-661
11	rs7103131	hsa-miR-199a-5p
		hsa-miR-199b-5p
11	rs7939499	hsa-miR-142-3p
		hsa-miR-450b-5p
11	rs9444	hsa-miR-30b-5p
		hsa-miR-495
12	rs1054277	hsa-miR-99a-3p
12	rs1054279	hsa-miR-19b-1-5p
12	rs11114808	hsa-miR-130a-5p
12	rs3829972	hsa-miR-663b
12	rs4213	hsa-let-7f-2-3p
12	rs6580826	hsa-miR-488-3p
12	rs704074	hsa-miR-133b
13	rs11839292	hsa-miR-130b-5p
13	rs17053849	hsa-miR-22-3p
13	rs7982802	hsa-miR-224-3p
14	rs3814855	hsa-miR-224-5p
15	rs1020561	hsa-miR-495
15	rs11547962	hsa-miR-15b-5p
15	rs1666573	hsa-miR-15b-5p
		hsa-miR-16-5p
15	rs2131731	hsa-miR-1
15	rs3110558	hsa-miR-143-3p
15	rs685487	hsa-miR-7-1-3p
16	rs1045968	hsa-miR-30b-3p
16	rs1057452	hsa-miR-29b-1-5p
16	rs12786	hsa-miR-518c-3p
16	rs7188702	hsa-miR-16-1-3p
17	rs2586038	hsa-miR-518c-3p
17	rs2680702	hsa-miR-142-5p
		hsa-miR-488-5p
17	rs3643	hsa-miR-19a-5p
		hsa-miR-19b-1-5p
		hsa-miR-19b-2-5p
17	rs3744769	hsa-miR-608
		hsa-miR-7-5p
17	rs3803876	hsa-miR-30b-3p
17	rs4925173	hsa-miR-153
17	rs7208811	hsa-miR-10a-5p
17	rs7220104	hsa-miR-15b-5p
		hsa-miR-485-5p
17	rs7406009	hsa-miR-16-5p
17	rs9910055	hsa-miR-132-5p
18	rs1968274	hsa-miR-101-5p
18	rs2280057	hsa-miR-30a-3p
18	rs2298534	hsa-miR-147a
18	rs2298535	hsa-miR-224-3p
		hsa-miR-29b-2-5p
18	rs29102	hsa-miR-9-3p
18	rs3737351	hsa-miR-10b-3p
18	rs7227616	hsa-let-7a-2-3p
18	rs9951329	hsa-let-7a-2-3p
		hsa-let-7g-3p
		hsa-miR-374a-5p
		hsa-miR-374b-5p
19	rs1045354	hsa-miR-433
19	rs1063966	hsa-miR-34b-5p
19	rs12986368	hsa-miR-136-3p
19	rs2242437	hsa-miR-1226-3p
19	rs281437	hsa-miR-612
19	rs2945961	hsa-miR-335-3p
19	rs7254820	hsa-miR-661
20	rs1046073	hsa-miR-661
20	rs17093449	hsa-miR-22-5p
20	rs2298308	hsa-miR-204-3p
20	rs2762934	hsa-miR-455-3p
20	rs2842	hsa-miR-30a-5p
20	rs3664	hsa-miR-30a-5p
		hsa-miR-30b-5p
		hsa-miR-30c-5p
20	rs3810575	hsa-miR-663a
22	rs12159975	hsa-miR-124-5p
22	rs17002787	hsa-miR-505-5p
22	rs3196628	hsa-miR-130a-5p
22	rs41172	hsa-miR-1253
22	rs713728	hsa-miR-22-3p
		hsa-miR-9-3p
22	rs7285896	hsa-miR-505-5p
22	rs7510754	hsa-miR-612
