# Supplementary material for: Biological networks in Parkinson’s disease: an insight into the epigenetic mechanisms associated with this disease
Source: BMC Genomics. 2017 Sep 12;18:721. doi: 10.1186/s12864-017-4098-3 (PMC5596942; doi:10.1186/s12864-017-4098-3)
Supplement: Supplementary file 4 — List of lncRNAs associated with the PD-specific miRNAs with their binding type, transcript position, conservation, and MRE sequence. (XLSX 18 kb) [file 12864_2017_4098_MOESM4_ESM.xlsx]

## Sheet: Sheet1
PD specific miRNA in tur module	lncRNA	Binding Type	Transcript position	Score	Conservation	MRE
hsa-let-7a-5p	hsaLOCG110005496 (n410470)	6mer	2131-2159	0.00365825	12	CUG__CA_____ACCU__U__ACCUCA
		7mer	3316-3344	0.0284723	12	A__U_UGC__CCUGC__UACCUCA
hsa-let-7b-5p	hsaLOCG110002276 (n339682)	7mer	1602-1630	0.0271436	12	CC___CAAU_____UACCUCA
		8mer	1969-1997	0.0889832	12	AU_ACACAG________CCU_CUACCUCA
		7mer	2092-2120	0.049488	12	G__C_C__AGCUUA_UACCUCA
hsa-let-7b-5p	hsaLOCG410001027 (XIST)	7mer	6331-6359	0.00357855	2	CC_C____CC_AC_UACCUCA
		6mer	7645-7673	0.00223453	2	AUCAC____A_GACC____UACCUC
hsa-let-7b-5p	hsaLOCG110004366 (n410735)	9mer	3003-3031	0.042355	7	GCC__CA____AACUU_ACUACCUCA
		6mer	3352-3380	0.00361917	6	UACCUCG
hsa-let-7b-5p	hsaLOCG110005496 (n410470)	6mer	2131-2159	0.00358865	12	CC__G_CA_____ACCU__U__ACCUCA
		7mer	3316-3344	0.0278933	12	A__U__GC__CCUGC__UACCUCA
hsa-miR-103a-3p	hsaLOCG110002891 (n406427)	9mer	371-399	0.0474449	9	CA_GGCC___GUG______AAUGCUGCU
		6mer	2067-2095	0.000965132	3	UC__AGCCC__UGCAA_____GCUGCU
		7mer	2070-2098	0.00102999	3	UC__AG_CCCUG_____CAG__UGCUGCU
hsa-miR-103a-3p	hsaLOCG110003864 (n410632)	7mer	4711-4739	0.0129439	10	AG______ACAG__UGCUGCU
		7mer	3369-3397	0.00378714	9	AGUC__GUAC__UGCUGCU
hsa-miR-103a-3p	hsaLOCG110002156 (n407114)	9mer	5557-5585	0.056192	4	CAUAG__CU_UAC____AAUGCUGCU
hsa-miR-103a-3p	hsaLOCG110004390 (n342319)	8mer	608-636	0.0436225	1	CGUAG____CU___UAAUGCUGC
hsa-miR-103a-3p	hsaLOCG110000140 (n410010)	7mer	1190-1218	0.00507261	9	CGUGG__CCC_______UGCUGCU
		8mer	3732-3760	0.0199822	9	UCUGU_______CA___AUGCUGCU
hsa-miR-103a-3p	hsaLOCG110001441 (n409184)	6mer	1062-1090	0.00383614	11	CAUA_GUCCU_____GUGCUGC_
		6mer	561-589	0.00407152	8	CCC______CAG____UGCUGC_
		6mer	1220-1248	0.00224023	8	UC__AGCC_CU_UA____GCUGCU
hsa-miR-103a-3p	hsaLOCG110004672 (n344659)	6mer	3561-3589	0.00134221	6	GUGG______UCUG______GCUGCU
		9mer	13511-13539	0.0266606	4	CAU__UCUU____AAUGCUGCU
hsa-miR-103a-3p	hsaLOCG210000906 (TTC28-AS1)	6mer	817-845	0.00313681	11	CA_GG_CU____UGUGC__UGCUGC
		6mer	106-134	0.0080295	10	CCC___GC_GAU__GCUGCU
hsa-miR-103a-3p	hsaLOCG110003156 (n338391)	7mer	491-519	0.00914137	7	CCUUG_____UAC___UGCUGCU
		8mer	796-824	0.0269798	2	CUGUA_A________AUGCUGCU
		6mer	2484-2512	0.000988225	2	UCA____CCUGUGU__UGCUGC
hsa-miR-103a-3p	hsaLOCG110002445 (n339003)	9mer	1771-1799	0.0358267	6	UAGUUU_____AAUGCUGCU
hsa-miR-103a-3p	hsaLOCG210000876 (n342913)	9mer	1225-1253	0.0350222	3	AUGGC__U___AUAAUGCUGCU
hsa-miR-103a-3p	hsaLOCG110005691 (n407911)	6mer	168-196	0.00238584	3	AGCCC___GCA_UGCUGC
		8mer	1291-1319	0.0221682	2	CAU__GC_CUG_______CAAUGCUGC
hsa-miR-103a-3p	hsaLOCG110004638 (n409072)	6mer	3930-3958	0.00251024	5	GUAGCCC_______UGCUGC
		7mer	4139-4167	0.0111294	4	UCAUG__CUC___UAU__AUGCUGC
hsa-miR-103a-3p	hsaLOCG110000489 (n409093)	9mer	1308-1336	0.0255156	5	UCUU_UA_____AAUGCUGCU
hsa-miR-125a-5p	hsaLOCG110005170 (n406658)	7mer	405-433	0.0339891	8	UC_UA_GU_AAAGG___UUUCAGGGA
hsa-miR-128	hsaLOCG110006037 (n410586)	6mer	1179-1207	0.00391715	8	GGAG______ACC_G______C_CUGUGA
		9mer	336-364	0.0566802	7	AAGAG____CC____UUCACUGUGA
hsa-miR-128	hsaLOCG110003041 (n406663)	6mer	775-803	0.00682876	14	GC__GUUU_________ACUGUG
		6mer	703-731	0.00551298	11	AGGA_G____ACC_GUUCA___CUGUGA
hsa-miR-128	hsaLOCG110003417 (n408020)	7mer	2066-2094	0.00723792	12	GCCGG___ACUGUGA
		7mer	1686-1714	0.00637013	6	AGA_GCC_____ACUGUGA
hsa-miR-15a-5p	hsaLOCG110005390 (n342249)	7mer	2089-2117	0.0117945	11	GCAGA________UGCUGCU
		8mer	2800-2828	0.0648055	10	C_CAAACU______UGCUGCUA
hsa-miR-15a-5p	hsaLOCG110002781 (n409656)	6mer	2930-2958	0.00373925	12	UACA__UCA______GCUGCU
		7mer	2695-2723	0.0125653	10	GCGG______UUAU_AUG_GCUGCUA
		6mer	1907-1935	0.0031226	10	UCG_______CUGCUA
hsa-miR-15a-5p	hsaLOCG110000711 (n407055)	6mer	98-126	0.00657927	10	CAC______CCGU_____GCUGCU_
		6mer	2117-2145	0.00160931	9	CACAG__ACC_______GCUGCUG
		7mer	2120-2148	0.00162773	9	CACAG__ACC________UGCUGCU
hsa-miR-15a-5p	hsaLOCG110003864 (n410632)	7mer	4712-4740	0.0138202	10	ACAGAC_______UGCUGCU
		7mer	3370-3398	0.00525801	9	UACAGA____UCA______UGCUGCU
hsa-miR-15a-5p	hsaLOCG110003026 (n408096)	6mer	887-915	0.0034282	8	CAC__ACUA______GCUGCUG
		6mer	1062-1090	0.00250807	6	CACAG___GCCA_________GCUGCUG
		6mer	605-633	0.00291952	6	C__G__CCG__________GCUGCU_
hsa-miR-15a-5p	hsaLOCG110005292 (n381271)	6mer	364-392	0.00943522	9	CUGCUA
		7mer	480-508	0.0122284	6	UAC___CCA______GCUGCUA
hsa-miR-15a-5p	hsaLOCG110003001 (n410476)	6mer	2954-2982	0.00110887	11	UACGG____UUAUGU_______CUGCUA
		7mer	2926-2954	0.00757192	9	CACAGG__GUU___UGCUGCUG
hsa-miR-16-5p	hsaLOCG110000748 (n340911)	8mer	1922-1950	0.0900724	7	CUA___UUUAU_UGCUGCUA
		6mer	1410-1438	0.00221416	3	CAGUA_______G_GCUGCU_
hsa-miR-16-5p	hsaLOCG110002781 (n409656)	6mer	2930-2958	0.00404897	12	UCAA___UUAC________GCUGCU
		7mer	2695-2723	0.0121326	10	CG____UC__UAU__AUG_GCUGCUA
		6mer	1907-1935	0.00279647	10	CG_CAG__________CUGCUA
hsa-miR-16-5p	hsaLOCG110002240 (n409286)	8mer	1258-1286	0.00749909	6	UGCC________UGUGCUGCUG
		6mer	1095-1123	0.00241467	6	CGCCGG_________GCUGCUG
		7mer	1708-1736	0.00520159	5	CG_CAG_____AC_UGCUGCUG
hsa-miR-16-5p	hsaLOCG110004511 (n324249)	8mer	35-63	0.0329999	6	UGCC______UAU_UGCUGCUA
hsa-miR-16-5p	hsaLOCG110005816 (n409199)	7mer	1353-1381	0.00195101	8	CC__UG__UGC_G_UGCUGCU
		8mer	1244-1272	0.0113524	8	UGU_GAUAUUUA__UGUGCUGCU
		7mer	1350-1378	0.00147793	7	CC__UG__UGC_UGCUGCUG
		7mer	1347-1375	0.00139196	7	CC__UG___GC_UGCUGCUG
hsa-miR-16-5p	hsaLOCG110002257 (n410507)	6mer	2718-2746	0.00373692	12	UCAG____U__G_GCUGCU_
		6mer	2944-2972	0.00278678	8	CCAG______UG_GCUGCUG
hsa-miR-16-5p	hsaLOCG110004714 (n409266)	6mer	1111-1139	0.00478206	9	CG_CAA_AUU_____GCUGCU
		7mer	1629-1657	0.00223925	4	UGCUGCU
hsa-miR-19b-3p	hsaLOCG110001007 (n336002)	9mer	197-225	0.13522	13	CA___AUUUGCACA
hsa-miR-19b-3p	hsaLOCG110002742 (n341479)	8mer	1024-1052	0.0460767	10	GC____AUUUGCAC
		7mer	766-794	0.0151813	8	AUG__GUUUGCAC
hsa-miR-19b-3p	hsaLOCG110005114 (n409083)	8mer	536-564	0.0189368	2	GC_UGG__________AUUUGCAC
		7mer	2845-2873	0.00880307	2	UAGU___UUGU___AUG___UUGCACA
		8mer	8354-8382	0.0255828	2	CA_GG__UUUGCACA
hsa-miR-19b-3p	hsaLOCG110005605 (n339644)	8mer	97-125	0.0507192	8	CAU___UUUGCACA
hsa-miR-19b-3p	hsaLOCG110000884 (n333000)	8mer	248-276	0.0317366	5	GCA_________UUUGCACA
		8mer	91-119	0.0139411	3	UUGC_UGG__________AUUUGCACG
hsa-miR-19b-3p	hsaLOCG110002276 (n339682)	9mer	906-934	0.0438363	6	CAGUUU_______AUUUGCACA
hsa-miR-19b-3p	hsaLOCG110005889 (n333732)	7mer	66-94	0.0337999	13	CAUGG__UUGCACA
hsa-miR-19b-3p	hsaLOCG110002655 (n337982)	8mer	1480-1508	0.0297443	2	UCAG___UUUU_C______UUUGCACA
hsa-miR-19b-3p	hsaLOCG110000296 (n340675)	6mer	522-550	0.00805607	15	UC_GGUU___________UGCACA
		7mer	2351-2379	0.0057986	6	CAUGG_AU_________UUGCACA
hsa-miR-24-3p	hsaLOCG110003613 (n340600)	6mer	1424-1452	0.0026463	9	CUGG___GAGCCA
		8mer	523-551	0.0526511	8	UUGU___CCU__________CUGAGCCA
hsa-miR-24-3p	hsaLOCG110005958 (n409298)	7mer	1932-1960	0.0177287	11	UGUU_CC_G__GAA__UGAGCCA
		6mer	691-719	0.00693519	10	UGUUUU____UGU_____GG_UUGAGCC_
hsa-miR-30a-5p	hsaLOCG110001007 (n336002)	8mer	232-260	0.0879112	11	CUUUU_GUUG____________UGUUUACA
hsa-miR-30a-5p	hsaLOCG110005816 (n409199)	6mer	2134-2162	0.0031754	9	CU_CC_GUC_G__AGGA__GUUUAC
		8mer	408-436	0.0416428	5	AGUUGAG_GA___UGUUUACA
hsa-miR-30a-5p	hsaLOCG210001643 (RP11-46M12.1)	7mer	5915-5943	0.00442439	9	CC__UC_AGGA_GUUUACA
		8mer	5858-5886	0.00971103	7	CU___GGUC____AUGUUUAC
		7mer	6072-6100	0.00702374	7	_UUUCAG_____UGA______GA_GUUUACA
hsa-miR-34a-5p	hsaLOCG110004063 (n406642)	6mer	233-261	0.00500558	8	CAAUCAG_UA_GAC____ACUGCCG
		7mer	5243-5271	0.00417317	4	G__C___GGUU____GGA_ACUGCCA
hsa-miR-34a-5p	hsaLOCG110001474 (n385777)	8mer	498-526	0.0537706	10	_GCAAC_CA_______CACUGCCA
		6mer	746-774	0.00549656	9	ACAG__GGUUA____ACUGCC
hsa-miR-34a-5p	hsaLOCG110001318 (n408346)	6mer	881-909	0.00344612	11	AC_AUCAGU_____GG__GCUGCCA
		8mer	1319-1347	0.0266106	3	G__C___AGCU_________CACUGCCA
hsa-miR-34a-5p	hsaLOCG110005672 (n341213)	7mer	31-59	0.0241827	9	_UAAUU_GUUA_______AG_CACUGCCG
		7mer	395-423	0.0117348	2	AACU__UUAAGA_________ACUGCCA
hsa-miR-34a-5p	hsaLOCG110001823 (n408077)	6mer	2976-3004	0.00339733	10	GCAA__AGCU______GCUGCCA
		6mer	3342-3370	0.0019958	8	ACAACC________C_CUGCCA
		6mer	1347-1375	0.00250787	8	GCAG__AGC__AGGAC___CUGCCA
hsa-miR-34a-5p	hsaLOCG110000805 (n410211)	7mer	12977-13005	0.0155307	11	ACA___CAGUU____CACUGCC
		6mer	1927-1955	0.0019506	9	GCCAGC_______AG_C__GCUGCCA
		6mer	2173-2201	0.0025387	9	GC__CCA_C___G__ACUGCC_
hsa-miR-34a-5p	hsaLOCG110003220 (n335724)	6mer	237-265	0.00259215	6	AC__CCA_CUG___G_C__CUGCCA
		7mer	220-248	0.00618779	5	U__CC____CUGGG_UACUGCCA
hsa-miR-7-5p	hsaLOCG110000897 (n342007)	8mer	290-318	0.0992082	10	UA__AGA______UCACU_GUCUUCCA
		6mer	420-448	0.00299401	2	CA__G_______GUCGUU__UCUUCC
hsa-miR-7-5p	hsaLOCG110005383 (n407908)	6mer	1470-1498	0.00248419	9	CGAGG______UACUG__CUUCCA
		6mer	5706-5734	0.00178344	9	CA__A____C_CUG____CUUCCA
		6mer	2999-3027	0.00200848	8	GC__CA___UCAC____CUUCCA
hsa-miR-7-5p	hsaLOCG110000879 (n410669)	7mer	1889-1917	0.0112322	10	AUAAAAU____CU_AG_UCUUCCA
		7mer	336-364	0.0166453	6	UAG_AGAAU______UAC___UCUUCCA
		6mer	3099-3127	0.00189083	6	_CAGGA_CACU___CUUCCA
hsa-miR-7-5p	hsaLOCG110005424 (n410711)	7mer	408-436	0.0194699	11	_CAGC__GGU_AC_GGUCUUCC
		6mer	855-883	0.00774136	10	A_AAC____UCAC_UGG_UCUUCC_
hsa-miR-9-5p	hsaLOCG110002390 (YTHDF3)	7mer	1518-1546	0.0191539	16	CAU__ACA_CUA_____CCAAAGA
		6mer	1824-1852	0.00392712	14	_AGUUA_AUGG_______UCAAAGA
